# Supplementary material for: Integrated Multi-Omics and Spatial Transcriptomics Reveal GUK1 as a Prognostic Biomarker Regulated by the TP53-HSF1 Axis in Breast Cancer
Source: Oncol Res. 2026 Jul 16;34(8):16. doi: 10.32604/or.2026.078813 (PMC13397350; doi:10.32604/or.2026.078813)
Supplement: Supplementary file 1 [file OncolRes-34-78813-s001.zip]

Archive with 1 entries (1 files):
- TSP_OR_78813-s001.docx
